# Supplementary material for: Regulation of placental development and function by ubiquitination
Source: Mol Med. 2025 May 23;31:202. doi: 10.1186/s10020-025-01268-5 (PMC12101010; doi:10.1186/s10020-025-01268-5)
Supplement: Supplementary file 1 — Supplementary Material 1. Table S1. Employed SNPs instruments in Mendelian randomization analysis. [file 10020_2025_1268_MOESM1_ESM.xlsx]

## Sheet: Table S1
	Table S1. Employed SNPs instruments in Mendelian randomization analysis
	Plasma protein	SNP	effect_allele.exposure	other_allele.exposure	effect_allele.outcome	other_allele.outcome	beta.exposure	beta.outcome	eaf.exposure	eaf.outcome	pval.outcome	se.outcome	se.exposure	pval.exposure	R2	f	meanf
	ATXN3	rs11925835	C	T	C	T	0.045	0.00238874	0.40617	0.676138	0.847004	0.0123806	0.008138	3.207e-08	0.00086405	30.5749	214.601
		rs2093291	G	A	G	A	-0.077	-0.00553778	0.22705	0.730812	0.672727	0.01311	0.009611	1.133e-15	0.00181189	64.183	214.601
		rs2273185	A	C	A	C	-0.2439	-0.0234775	0.3681	0.325016	0.0572506	0.0123475	0.008247	3.336e-192	0.0241377	874.595	214.601
		rs56365547	C	T	C	T	0.165	0.107307	0.02342	0.00697926	0.136703	0.0721059	0.025647	1.246e-10	0.00116913	41.3876	214.601
		rs75924474	T	A	T	A	0.0969	0.0116154	0.12112	0.148722	0.478007	0.016371	0.01228	3.002e-15	0.00175767	62.2625	214.601
	BARD1	rs10922098	T	C	T	C	-0.1105	0.00571607	0.40011	0.56065	0.623245	0.0116356	0.008054	7.639e-43	0.00529849	188.225	84.5688
		rs1707652	T	C	T	C	0.0674	-0.0254323	0.3102	0.248251	0.0575612	0.0133923	0.008523	2.608e-15	0.0017665	62.5331	84.5688
		rs41446546	T	C	T	C	0.1245	-0.0154851	0.03118	0.0244433	0.684957	0.0381679	0.022829	4.938e-08	0.00084026	29.74	84.5688
		rs6457457	T	C	T	C	0.1215	-0.0516433	0.06527	0.148499	0.00176441	0.0165139	0.015984	2.928e-14	0.00162768	57.7773	84.5688
	CCNA2	rs10922098	T	C	T	C	-0.0549	0.016495	0.40011	0.56065	0.438723	0.0213017	0.008061	9.738e-12	0.00131086	46.3812	57.753
		rs557011	T	C	T	C	0.0464	-0.0233874	0.40141	0.348427	0.293784	0.0222767	0.008043	7.958e-09	0.000938233	33.2794	57.753
		rs6542680	T	C	T	C	-0.0988	0.0359016	0.18362	0.648763	0.110671	0.0225062	0.010212	3.849e-22	0.00264226	93.5982	57.753
	MDM4	rs148198842	A	G	A	G	-0.1242	-0.036833	0.03236	0.013434	0.56051	0.0632778	0.022262	2.42e-08	0.000877659	31.1236	183.235
		rs6457457	T	C	T	C	0.2127	0.0512344	0.06527	0.149535	0.00973845	0.01982	0.016186	1.926e-39	0.00485008	172.676	183.235
		rs6458	G	A	G	A	0.2249	0.0602608	0.12614	0.0780634	0.0257217	0.0270181	0.012092	3.257e-77	0.00966896	345.906	183.235
	PSMA7	rs113525195	A	C	A	C	-0.0959	-0.0320874	0.22639	0.303103	0.165599	0.0231431	0.009649	2.808e-23	0.00278524	98.7752	86.5359
		rs2284190	C	T	C	T	0.0818	0.0172711	0.12305	0.122006	0.593093	0.0323211	0.01232	3.147e-11	0.00124279	44.0819	86.5359
		rs2542582	G	C	G	C	-0.05	0.0170779	0.30967	0.358489	0.441373	0.0221826	0.008695	8.888e-09	0.0009349	33.0656	86.5359
		rs3211066	G	C	G	C	-0.1759	-0.0548039	0.1365	0.924436	0.175372	0.0404414	0.011748	1.101e-50	0.0062985	224.171	86.5359
		rs3780198	C	G	C	G	0.0631	-0.00456429	0.44239	0.408668	0.832905	0.0216341	0.008116	7.578e-15	0.00170675	60.4436	86.5359
		rs5754116	T	C	T	C	-0.0486	-0.0321662	0.30857	0.344456	0.148691	0.0222731	0.008736	2.65e-08	0.000874441	30.9473	86.5359
		rs9392465	A	C	A	C	-0.0922	-0.0270466	0.32753	0.69192	0.240032	0.0230202	0.008625	1.128e-26	0.00322093	114.267	86.5359
	PSMB6	rs10922098	T	C	T	C	-0.105	0.0227098	0.40011	0.56036	0.143163	0.0155109	0.00806	8.558e-39	0.00478115	169.701	80.1203
		rs1355538	G	A	G	A	-0.0449	0.0196303	0.39847	0.672707	0.232625	0.016446	0.008068	2.622e-08	0.000875963	30.9697	80.1203
		rs5754116	T	C	T	C	-0.0541	0.012851	0.30857	0.344169	0.428575	0.0162335	0.008587	2.967e-10	0.00112131	39.6905	80.1203
	RSPO1	rs114120637	A	G	A	G	0.1219	0.0444607	0.03426	0.0122039	0.400896	0.052928	0.022287	4.51e-08	0.000844897	29.9144	98.8399
		rs11573156	C	G	C	G	0.0506	0.0176404	0.25614	0.275714	0.177909	0.0130939	0.009266	4.734e-08	0.000842204	29.8189	98.8399
		rs35287116	C	T	C	T	-0.051	0.0130204	0.40419	0.400887	0.269668	0.0117957	0.008214	5.324e-10	0.00108861	38.5484	98.8399
		rs36043533	G	T	G	T	0.4421	0.0735625	0.04142	0.0270679	0.0400691	0.0358311	0.020563	1.566e-102	0.0128958	462.214	98.8399
		rs569586	T	C	T	C	-0.0611	-0.0148617	0.15814	0.116146	0.414915	0.0182291	0.011081	3.509e-08	0.00085846	30.4018	98.8399
		rs7310615	G	C	G	C	-0.0501	0.012062	0.37607	0.586782	0.30611	0.011786	0.008332	1.82e-09	0.00102117	36.1537	98.8399
		rs9458012	C	T	C	T	0.0734	0.0185661	0.27038	0.293331	0.144944	0.0127372	0.009116	8.176e-16	0.00182871	64.8275	98.8399
	RSPO3	rs142707166	T	G	T	G	0.1209	0.0290867	0.05226	0.0237072	0.676924	0.0698086	0.017757	9.857e-12	0.0013095	46.3542	217.862
		rs6770670	C	T	C	T	-0.0627	0.00316577	0.30713	0.414164	0.883521	0.0216082	0.008617	3.436e-13	0.00149579	52.9418	217.862
		rs6932834	T	A	T	A	-0.0497	0.0172591	0.42235	0.332344	0.445409	0.0226174	0.008118	9.214e-10	0.00105893	37.4792	217.862
		rs853974	C	T	C	T	-0.0918	0.0361641	0.26367	0.730648	0.130582	0.023921	0.009058	3.873e-24	0.00289658	102.706	217.862
		rs9285458	A	G	A	G	0.2336	-0.0332332	0.44365	0.504457	0.117306	0.0212192	0.008013	7.426e-187	0.0234741	849.828	217.862
	STAMBPL1	rs1147604	A	G	A	G	0.1047	-0.0184062	0.49168	0.467321	0.386624	0.0212603	0.008029	7.25e-39	0.00478764	170.038	92.1332
		rs1355538	G	A	G	A	-0.0518	0.00452936	0.39847	0.672529	0.841193	0.0226053	0.008211	2.814e-10	0.00112525	39.7963	92.1332
		rs303510	C	T	C	T	-0.0626	0.0561348	0.37629	0.719795	0.0173924	0.0236028	0.008299	4.591e-14	0.00160711	56.8948	92.1332
		rs368465	C	T	C	T	-0.0829	0.0195566	0.39961	0.560513	0.358671	0.0213057	0.008216	6.081e-24	0.00287339	101.804	92.1332
	TGFB1	rs12403425	A	C	A	C	0.0496	-0.0374893	0.2662	0.178221	0.177643	0.02781	0.009011	3.699e-08	0.000856674	30.2965	54.6992
		rs1706435	G	A	G	A	0.0621	-0.0046182	0.36981	0.311137	0.839984	0.0228721	0.008266	5.8e-14	0.00159458	56.4375	54.6992
		rs444921	T	C	T	C	0.0925	-0.0971355	0.13897	0.0766419	0.01539	0.0400878	0.011517	9.639e-16	0.00181681	64.503	54.6992
		rs6542680	T	C	T	C	-0.085	0.0359016	0.18362	0.648763	0.110671	0.0225062	0.010341	2.044e-16	0.0019086	67.5598	54.6992
	TNFAIP3	rs342293	G	C	G	C	-0.0481	-0.0319905	0.45412	0.481181	0.132297	0.0212547	0.008101	2.889e-09	0.000996104	35.2524	93.3773
		rs4962034	G	C	G	C	-0.0564	-0.0432152	0.40527	0.598988	0.0474515	0.021801	0.008209	6.411e-12	0.00133295	47.2012	93.3773
		rs5029937	T	G	T	G	0.3992	0.171481	0.02537	0.0179881	0.0334719	0.0806446	0.025471	2.325e-55	0.00689836	245.62	93.3773
		rs6993770	T	A	T	A	-0.0655	-0.0269933	0.22448	0.222747	0.293766	0.0257104	0.009717	1.576e-11	0.00128318	45.4353	93.3773
	TP53	rs165694	G	C	G	C	-0.0896	-0.0167527	0.30389	0.349922	0.275067	0.0153488	0.008618	2.55e-25	0.00304894	108.088	89.643
		rs17580	A	T	A	T	0.1557	-0.0205373	0.03316	0.0092859	0.784692	0.0751701	0.022257	2.641e-12	0.00138161	48.935	89.643
		rs17713196	T	C	T	C	-0.1456	-0.00693424	0.1903	0.173831	0.714649	0.0189658	0.010035	1.059e-47	0.00592181	210.505	89.643
		rs2276060	A	G	A	G	-0.0641	-0.00233454	0.46293	0.52531	0.871037	0.0143804	0.00794	6.856e-16	0.00183873	65.1704	89.643
		rs3863087	A	G	A	G	0.1348	0.0396619	0.09559	0.91006	0.114848	0.0251539	0.013657	5.58e-23	0.00274936	97.4192	89.643
		rs646776	T	C	T	C	0.0825	0.0350394	0.20804	0.78522	0.0459388	0.0175552	0.009762	2.884e-17	0.00201668	71.4177	89.643
		rs77620124	G	A	G	A	0.114	0.0260211	0.11965	0.178516	0.165437	0.0187605	0.012385	3.429e-20	0.00238835	84.7214	89.643
		rs9611729	T	C	T	C	-0.0568	0.0248186	0.18358	0.847746	0.224092	0.0204148	0.01022	2.731e-08	0.000873147	30.8866	89.643
	UBE2C	rs1619994	G	A	G	A	0.0537	-0.00741995	0.2807	0.253399	0.760409	0.0243322	0.008799	1.043e-09	0.00105313	37.2441	134.642
		rs2200587	T	G	T	G	0.0713	0.052213	0.49798	0.494448	0.0140858	0.0212674	0.007884	1.522e-19	0.00230765	81.7827	134.642
		rs36051332	A	G	A	G	-0.1375	-0.0513518	0.36616	0.62168	0.0189898	0.0218916	0.008146	6.294e-64	0.00799272	284.9	134.642
	UBE2G2	rs12378445	C	T	C	T	-0.0712	0.00670545	0.27922	0.328384	0.587113	0.0123484	0.009289	1.785e-14	0.00165869	58.7486	105.585
		rs28474889	T	C	T	C	0.1194	-0.0277274	0.19005	0.303726	0.0282931	0.0126425	0.010573	1.429e-29	0.00358587	127.523	105.585
		rs429358	C	T	C	T	-0.0769	0.0148133	0.17407	0.18056	0.322835	0.0149834	0.011057	3.531e-12	0.00136576	48.3675	105.585
		rs6458	G	A	G	A	0.2037	-0.00775646	0.12614	0.0778991	0.721242	0.021739	0.012587	6.637e-59	0.00733578	261.886	105.585
		rs9501342	A	G	A	G	0.0589	-0.00311271	0.19318	0.258429	0.813543	0.0131974	0.010511	2.1e-08	0.000885271	31.3992	105.585
	UBE3A	rs1354034	C	T	C	T	0.0574	0.0268443	0.38119	0.705638	0.088783	0.0157736	0.008301	4.68e-12	0.0013509	47.8122	39.597
		rs1355538	G	A	G	A	-0.0453	-0.0100308	0.39847	0.672547	0.512267	0.0153069	0.008224	3.63e-08	0.000858077	30.3393	39.597
		rs4980320	C	T	C	T	0.0516	0.0151093	0.46986	0.478806	0.299424	0.0145608	0.008094	1.83e-10	0.0011486	40.6395	39.597
	USP21	rs10922098	T	C	T	C	-0.0935	-0.00145	0.40011	0.560638	0.919931	0.0144249	0.008062	4.235e-31	0.00379277	134.497	107.886
		rs1354034	C	T	C	T	0.051	0.0268443	0.38119	0.705638	0.088783	0.0157736	0.008126	3.469e-10	0.00111314	39.3878	107.886
		rs1706435	G	A	G	A	0.0783	0.00875053	0.36981	0.31098	0.572269	0.0154955	0.00817	9.298e-22	0.00259303	91.8449	107.886
		rs34927613	A	G	A	G	0.0511	0.000676127	0.29339	0.330862	0.964677	0.0152676	0.008602	2.847e-09	0.000995037	35.2873	107.886
		rs5167	G	T	G	T	0.1304	0.027121	0.3238	0.413758	0.0647903	0.0146862	0.008445	8.754e-54	0.0066975	238.414	107.886
